# Supplementary material for: X-ray Photoelectron Spectroscopy (XPS) Analysis of Nitrogen Environment in Small Extracellular Vesicle Membranes: A Potential Novel Technique with Application for Cancer Screening
Source: Cancers (Basel). 2023 Apr 26;15(9):2479. doi: 10.3390/cancers15092479 (PMC10177571; doi:10.3390/cancers15092479)
Supplement: Supplementary file 1 [file cancers-15-02479-s001.zip]

Archive with 1 entries (1 files):
- cancers-2235206-supplementary.pdf
